# Supplementary material for: Hierarchical clustering by patient-reported pain distribution alone identifies distinct chronic pain subgroups differing by pain intensity, quality, and clinical outcomes
Source: PLoS One. 2021 Aug 4;16(8):e0254862. doi: 10.1371/journal.pone.0254862 (PMC8336800; doi:10.1371/journal.pone.0254862)
Supplement: S2 Dataset — (CSV) [file pone.0254862.s006.csv]

Variable Name	Variable Type	Description	Example	Notes
PATIENT_NUM	numeric	deidentified study identification number	13118
101	binary	body region selected = 1; not selected = 0	1	baseline assessment
102	binary	body region selected = 1; not selected = 0	1	baseline assessment
103	binary	body region selected = 1; not selected = 0	1	baseline assessment
104	binary	body region selected = 1; not selected = 0	1	baseline assessment
105	binary	body region selected = 1; not selected = 0	1	baseline assessment
106	binary	body region selected = 1; not selected = 0	1	baseline assessment
107	binary	body region selected = 1; not selected = 0	1	baseline assessment
108	binary	body region selected = 1; not selected = 0	1	baseline assessment
109	binary	body region selected = 1; not selected = 0	1	baseline assessment
110	binary	body region selected = 1; not selected = 0	1	baseline assessment
111	binary	body region selected = 1; not selected = 0	1	baseline assessment
112	binary	body region selected = 1; not selected = 0	1	baseline assessment
113	binary	body region selected = 1; not selected = 0	1	baseline assessment
114	binary	body region selected = 1; not selected = 0	1	baseline assessment
115	binary	body region selected = 1; not selected = 0	1	baseline assessment
116	binary	body region selected = 1; not selected = 0	1	baseline assessment
117	binary	body region selected = 1; not selected = 0	1	baseline assessment
118	binary	body region selected = 1; not selected = 0	1	baseline assessment
119	binary	body region selected = 1; not selected = 0	1	baseline assessment
120	binary	body region selected = 1; not selected = 0	1	baseline assessment
121	binary	body region selected = 1; not selected = 0	1	baseline assessment
122	binary	body region selected = 1; not selected = 0	1	baseline assessment
123	binary	body region selected = 1; not selected = 0	1	baseline assessment
124	binary	body region selected = 1; not selected = 0	1	baseline assessment
125	binary	body region selected = 1; not selected = 0	1	baseline assessment
126	binary	body region selected = 1; not selected = 0	1	baseline assessment
127	binary	body region selected = 1; not selected = 0	1	baseline assessment
128	binary	body region selected = 1; not selected = 0	1	baseline assessment
129	binary	body region selected = 1; not selected = 0	1	baseline assessment
130	binary	body region selected = 1; not selected = 0	1	baseline assessment
131	binary	body region selected = 1; not selected = 0	1	baseline assessment
132	binary	body region selected = 1; not selected = 0	1	baseline assessment
133	binary	body region selected = 1; not selected = 0	1	baseline assessment
134	binary	body region selected = 1; not selected = 0	1	baseline assessment
135	binary	body region selected = 1; not selected = 0	1	baseline assessment
136	binary	body region selected = 1; not selected = 0	1	baseline assessment
201	binary	body region selected = 1; not selected = 0	1	baseline assessment
202	binary	body region selected = 1; not selected = 0	1	baseline assessment
203	binary	body region selected = 1; not selected = 0	1	baseline assessment
204	binary	body region selected = 1; not selected = 0	1	baseline assessment
205	binary	body region selected = 1; not selected = 0	1	baseline assessment
206	binary	body region selected = 1; not selected = 0	1	baseline assessment
207	binary	body region selected = 1; not selected = 0	1	baseline assessment
208	binary	body region selected = 1; not selected = 0	1	baseline assessment
209	binary	body region selected = 1; not selected = 0	1	baseline assessment
210	binary	body region selected = 1; not selected = 0	1	baseline assessment
211	binary	body region selected = 1; not selected = 0	1	baseline assessment
212	binary	body region selected = 1; not selected = 0	1	baseline assessment
213	binary	body region selected = 1; not selected = 0	1	baseline assessment
214	binary	body region selected = 1; not selected = 0	1	baseline assessment
215	binary	body region selected = 1; not selected = 0	1	baseline assessment
216	binary	body region selected = 1; not selected = 0	1	baseline assessment
217	binary	body region selected = 1; not selected = 0	1	baseline assessment
218	binary	body region selected = 1; not selected = 0	1	baseline assessment
219	binary	body region selected = 1; not selected = 0	1	baseline assessment
220	binary	body region selected = 1; not selected = 0	1	baseline assessment
221	binary	body region selected = 1; not selected = 0	1	baseline assessment
222	binary	body region selected = 1; not selected = 0	1	baseline assessment
223	binary	body region selected = 1; not selected = 0	1	baseline assessment
224	binary	body region selected = 1; not selected = 0	1	baseline assessment
225	binary	body region selected = 1; not selected = 0	1	baseline assessment
226	binary	body region selected = 1; not selected = 0	1	baseline assessment
227	binary	body region selected = 1; not selected = 0	1	baseline assessment
228	binary	body region selected = 1; not selected = 0	1	baseline assessment
229	binary	body region selected = 1; not selected = 0	1	baseline assessment
230	binary	body region selected = 1; not selected = 0	1	baseline assessment
231	binary	body region selected = 1; not selected = 0	1	baseline assessment
232	binary	body region selected = 1; not selected = 0	1	baseline assessment
233	binary	body region selected = 1; not selected = 0	1	baseline assessment
234	binary	body region selected = 1; not selected = 0	1	baseline assessment
235	binary	body region selected = 1; not selected = 0	1	baseline assessment
236	binary	body region selected = 1; not selected = 0	1	baseline assessment
237	binary	body region selected = 1; not selected = 0	1	baseline assessment
238	binary	body region selected = 1; not selected = 0	1	baseline assessment
PAIN_INTENSITY_AVERAGE	continuous	pain intensity NRS (range 0 - 10)	6	baseline assessment
PROMIS_PHYSICAL_FUNCTION	continuous	PROMIS physical function T-score, range 0-100	47	baseline assessment
PROMIS_PAIN_BEHAVIOR	continuous	PROMIS pain behavior T-score, range 0-100	63	baseline assessment
PROMIS_DEPRESSION	continuous	PROMIS depression T-score, range 0-100	61	baseline assessment
PROMIS_ANXIETY	continuous	PROMIS anxiety T-score, range 0-100	53	baseline assessment
PROMIS_SLEEP_DISTURB_V1_0	continuous	PROMIS sleep disturbance T-score, range 0-100	67	baseline assessment
PROMIS_PAIN_INTERFERENCE	continuous	PROMIS pain interference, range 0-100	56	baseline assessment
GH_MENTAL_SCORE	continuous	PROMIS global mental health, range 0-100	78	baseline assessment
GH_PHYSICAL_SCORE	continuous	PROMIS global physical health, range 0-100	81	baseline assessment
IMPRESSION_PAINCENTERIMPACT	numeric	Likert scale: 1 = “Very Much Worse”, 2 = “Slightly Worse”, 3 = “No Change”, 4 = “Sightly Improved”, 5 = “Very Much Improved”.	4	baseline assessment
IMPRESSION_TREATMENTIMPACT	numberic	Likert scale: 1 = “Very Much Worse”, 2 = “Slightly Worse”, 3 = “No Change”, 4 = “Sightly Improved”, 5 = “Very Much Improved”.	2	baseline assessment
AGE_AT_CONTACT	continuous	age at baseline assessment extracted from EMR	71.5	baseline assessment
BMI	continuous	body mass index at baseline extracted from EMR	27.3	baseline assessment
CCI_TOTAL_SCORE	numeric	Charlson Comorbidity Index extracted from EMR	1	baseline assessment
101(follow_up)	binary	body region selected = 1; not selected = 0	1	follow-up assessment
102(follow_up)	binary	body region selected = 1; not selected = 0	1	follow-up assessment
103(follow_up)	binary	body region selected = 1; not selected = 0	1	follow-up assessment
104(follow_up)	binary	body region selected = 1; not selected = 0	1	follow-up assessment
105(follow_up)	binary	body region selected = 1; not selected = 0	1	follow-up assessment
106(follow_up)	binary	body region selected = 1; not selected = 0	1	follow-up assessment
107(follow_up)	binary	body region selected = 1; not selected = 0	1	follow-up assessment
108(follow_up)	binary	body region selected = 1; not selected = 0	1	follow-up assessment
109(follow_up)	binary	body region selected = 1; not selected = 0	1	follow-up assessment
110(follow_up)	binary	body region selected = 1; not selected = 0	1	follow-up assessment
111(follow_up)	binary	body region selected = 1; not selected = 0	1	follow-up assessment
112(follow_up)	binary	body region selected = 1; not selected = 0	1	follow-up assessment
113(follow_up)	binary	body region selected = 1; not selected = 0	1	follow-up assessment
114(follow_up)	binary	body region selected = 1; not selected = 0	1	follow-up assessment
115(follow_up)	binary	body region selected = 1; not selected = 0	1	follow-up assessment
116(follow_up)	binary	body region selected = 1; not selected = 0	1	follow-up assessment
117(follow_up)	binary	body region selected = 1; not selected = 0	1	follow-up assessment
118(follow_up)	binary	body region selected = 1; not selected = 0	1	follow-up assessment
119(follow_up)	binary	body region selected = 1; not selected = 0	1	follow-up assessment
120(follow_up)	binary	body region selected = 1; not selected = 0	1	follow-up assessment
121(follow_up)	binary	body region selected = 1; not selected = 0	1	follow-up assessment
122(follow_up)	binary	body region selected = 1; not selected = 0	1	follow-up assessment
123(follow_up)	binary	body region selected = 1; not selected = 0	1	follow-up assessment
124(follow_up)	binary	body region selected = 1; not selected = 0	1	follow-up assessment
125(follow_up)	binary	body region selected = 1; not selected = 0	1	follow-up assessment
126(follow_up)	binary	body region selected = 1; not selected = 0	1	follow-up assessment
127(follow_up)	binary	body region selected = 1; not selected = 0	1	follow-up assessment
128(follow_up)	binary	body region selected = 1; not selected = 0	1	follow-up assessment
129(follow_up)	binary	body region selected = 1; not selected = 0	1	follow-up assessment
130(follow_up)	binary	body region selected = 1; not selected = 0	1	follow-up assessment
131(follow_up)	binary	body region selected = 1; not selected = 0	1	follow-up assessment
132(follow_up)	binary	body region selected = 1; not selected = 0	1	follow-up assessment
133(follow_up)	binary	body region selected = 1; not selected = 0	1	follow-up assessment
134(follow_up)	binary	body region selected = 1; not selected = 0	1	follow-up assessment
135(follow_up)	binary	body region selected = 1; not selected = 0	1	follow-up assessment
136(follow_up)	binary	body region selected = 1; not selected = 0	1	follow-up assessment
201(follow_up)	binary	body region selected = 1; not selected = 0	1	follow-up assessment
202(follow_up)	binary	body region selected = 1; not selected = 0	1	follow-up assessment
203(follow_up)	binary	body region selected = 1; not selected = 0	1	follow-up assessment
204(follow_up)	binary	body region selected = 1; not selected = 0	1	follow-up assessment
205(follow_up)	binary	body region selected = 1; not selected = 0	1	follow-up assessment
206(follow_up)	binary	body region selected = 1; not selected = 0	1	follow-up assessment
207(follow_up)	binary	body region selected = 1; not selected = 0	1	follow-up assessment
208(follow_up)	binary	body region selected = 1; not selected = 0	1	follow-up assessment
209(follow_up)	binary	body region selected = 1; not selected = 0	1	follow-up assessment
210(follow_up)	binary	body region selected = 1; not selected = 0	1	follow-up assessment
211(follow_up)	binary	body region selected = 1; not selected = 0	1	follow-up assessment
212(follow_up)	binary	body region selected = 1; not selected = 0	1	follow-up assessment
213(follow_up)	binary	body region selected = 1; not selected = 0	1	follow-up assessment
214(follow_up)	binary	body region selected = 1; not selected = 0	1	follow-up assessment
215(follow_up)	binary	body region selected = 1; not selected = 0	1	follow-up assessment
216(follow_up)	binary	body region selected = 1; not selected = 0	1	follow-up assessment
217(follow_up)	binary	body region selected = 1; not selected = 0	1	follow-up assessment
218(follow_up)	binary	body region selected = 1; not selected = 0	1	follow-up assessment
219(follow_up)	binary	body region selected = 1; not selected = 0	1	follow-up assessment
220(follow_up)	binary	body region selected = 1; not selected = 0	1	follow-up assessment
221(follow_up)	binary	body region selected = 1; not selected = 0	1	follow-up assessment
222(follow_up)	binary	body region selected = 1; not selected = 0	1	follow-up assessment
223(follow_up)	binary	body region selected = 1; not selected = 0	1	follow-up assessment
224(follow_up)	binary	body region selected = 1; not selected = 0	1	follow-up assessment
225(follow_up)	binary	body region selected = 1; not selected = 0	1	follow-up assessment
226(follow_up)	binary	body region selected = 1; not selected = 0	1	follow-up assessment
227(follow_up)	binary	body region selected = 1; not selected = 0	1	follow-up assessment
228(follow_up)	binary	body region selected = 1; not selected = 0	1	follow-up assessment
229(follow_up)	binary	body region selected = 1; not selected = 0	1	follow-up assessment
230(follow_up)	binary	body region selected = 1; not selected = 0	1	follow-up assessment
231(follow_up)	binary	body region selected = 1; not selected = 0	1	follow-up assessment
232(follow_up)	binary	body region selected = 1; not selected = 0	1	follow-up assessment
233(follow_up)	binary	body region selected = 1; not selected = 0	1	follow-up assessment
234(follow_up)	binary	body region selected = 1; not selected = 0	1	follow-up assessment
235(follow_up)	binary	body region selected = 1; not selected = 0	1	follow-up assessment
236(follow_up)	binary	body region selected = 1; not selected = 0	1	follow-up assessment
237(follow_up)	binary	body region selected = 1; not selected = 0	1	follow-up assessment
238(follow_up)	binary	body region selected = 1; not selected = 0	1	follow-up assessment
PAIN_INTENSITY_AVERAGE(follow_up)	continuous	pain intensity NRS (range 0 - 10)	6	follow-up assessment
PROMIS_PHYSICAL_FUNCTION(follow_up)	continuous	PROMIS physical function T-score, range 0-100	47	follow-up assessment
PROMIS_PAIN_BEHAVIOR(follow_up)	continuous	PROMIS pain behavior T-score, range 0-100	63	follow-up assessment
PROMIS_DEPRESSION(follow_up)	continuous	PROMIS depression T-score, range 0-100	61	follow-up assessment
PROMIS_ANXIETY(follow_up)	continuous	PROMIS anxiety T-score, range 0-100	53	follow-up assessment
PROMIS_SLEEP_DISTURB_V1_0(follow_up)	continuous	PROMIS sleep disturbance T-score, range 0-100	67	follow-up assessment
PROMIS_PAIN_INTERFERENCE(follow_up)	continuous	PROMIS pain interference, range 0-100	56	follow-up assessment
GH_MENTAL_SCORE(follow_up)	continuous	PROMIS global mental health, range 0-100	78	follow-up assessment
GH_PHYSICAL_SCORE(follow_up)	continuous	PROMIS global physical health, range 0-100	81	follow-up assessment
IMPRESSION_PAINCENTERIMPACT(follow-up)	numeric	Likert scale: 1 = “Very Much Worse”, 2 = “Slightly Worse”, 3 = “No Change”, 4 = “Sightly Improved”, 5 = “Very Much Improved”.	4	follow-up assessment
BODYREGIONSUM	continuous	number of body regions selected on the body map	15	baseline assessment
BODYREGIONSUM(followup)	continuous	number of body regions selected on the body map	15	follow-up assessment
PAT_SEX	string	patient reported gender, "male" or "female", derived from EMR	male	baseline assessment
PAT_RACE	string	patient reported race, 17 categories, EMR derived	Japanese	baseline assessment
race_cat	string	patient reported race, EMR derived, 3 categories: White, Black, Other	Other	baseline assessment
CCI_bin	string	binary Charlson Comorbidity Index: "No comorbidity" CCI score = 0; "Any comorbidity" CCI score > 0	"No comorbidity"	baseline assessment
medicaid_bin	string	Medicaid payor: "yes" or "no"	no	baseline assessment
PDtotal	continuous	PainDETECT total	8	baseline assessment
RECODE of FULLBODY_CLUSTER (FULLBODY_CLUSTER)	categorical	hierarchical cluster assignment, 9 possible values:"LBP Thigh","LBP Below Knee","Widespread - Heavy","UBP and LBP","Widespread - Light","Axial LBP","Abdominal Pain", "Neck Shoulder and LBP", "Neck and Shoulder"	"LBP Below Knee"	baseline assessment
PAIN_CHANGE_prepost	continuous	PAIN_INTENSITY_AVERAGEfollow_up - PAIN_INTENSITY_AVERAGE	-2
PAIN_CHANGE_fraction	continuous	PAIN_CHANGE_prepost / PAIN_INTENSITY_AVERAGE * -1	0.2
PAIN_CHANGE_30percent	binary	"no" if PAIN_CHANGE_fraction < 0.3, "yes" if PAIN_CHANGE_fraction >= 0.3	"no"
PHYSFUNC_CHANGE_prepost	continuous	PROMIS_PHYSICAL_FUNCTIONfollow_ - PROMIS_PHYSICAL_FUNCTION	12
PHYSFUNC_CHANGERESP_3pts	binary	"no" if PHYSFUNC_CHANGE_prepost < 3, "yes" if PHYSFUNC_CHANGE_prepost >= 3	"yes"
IOC_RESP_5	binary	"no" if IMPRESSION_PAINCENTERIMPACTfoll < = 4, "yes" if IMPRESSION_PAINCENTERIMPACTfoll = 5	"no"
RESP_HIGH	binary	"no" if "no" for PAIN_CHANGE_30percent, PHYSFUNC_CHANGERESP_3pts, and IOC_RESP_5; "yes" if "yes" for PAIN_CHANGE_30percent, PHYSFUNC_CHANGERESP_3pts, or IOC_RESP_5	"yes"
lnBODYREGIONSUM	continuous	ln(BODYREGIONSUM)	2.11
lnBODYREGIONSUMfollowup	continuous	ln(BODYREGIONSUMfollowup)	2.31
MEDS	binary	medications prescribed at baseline assessment: 0 = no, 1 = yes	1	treatment data
PROC_Inj_Proc_AdvPain	binary	pain procedures prescribed at baseline assessment: 0 = no, 1 = yes	0	treatment data
PROC_PT_OT_Rehab	binary	referral to PT or OT prescribed at baseline assessment: 0 = no, 1 = yes	1	treatment data
PROC_PsychServices	binary	referral to psychological services prescribed at baseline assessment: 0 = no, 1 = yes	0	treatment data
CAMorMJ	binary	referral for complementary and integrative medicine prescribed at baseline assessment: 0 = no, 1 = yes	0	treatment data
TX_number	numeric	MEDS + PROC_Inj_Proc_AdvPain + PROC_PT_OT_Rehab + PROC_PsychServices + CAMorMJ	3	treatment data
