# Supplementary material for: Hierarchical clustering by patient-reported pain distribution alone identifies distinct chronic pain subgroups differing by pain intensity, quality, and clinical outcomes
Source: PLoS One. 2021 Aug 4;16(8):e0254862. doi: 10.1371/journal.pone.0254862 (PMC8336800; doi:10.1371/journal.pone.0254862)
Supplement: S4 Dataset — (CSV) [file pone.0254862.s008.csv]

MEDS	PROC_Inj_Proc_AdvPain	PROC_PT_OT_Rehab	PROC_PsychServices	CAMorMJ	TX_number
1	0	1	0	0	2
1	1	1	0	0	3
1	1	0	0	0	2
1	0	1	0	0	2
1	1	0	1	0	3
0	0	0	0	0	0
1	1	0	0	0	2
1	0	0	0	0	1
1	0	1	0	0	2
0	1	1	0	0	2
1	0	1	0	0	2
1	0	0	1	0	2
1	1	0	0	0	2
1	1	1	0	0	3
1	1	0	0	0	2
1	0	0	0	0	1
1	0	0	0	0	1
1	0	1	0	0	2
0	0	0	0	0	0
1	0	0	0	0	1
1	0	0	0	0	1
1	0	0	0	0	1
1	0	1	1	0	3
1	0	1	1	0	3
1	0	1	0	0	2
1	0	0	0	0	1
1	1	0	0	0	2
1	1	1	1	0	4
0	1	0	0	0	1
1	0	1	0	0	2
1	0	1	1	0	3
0	1	0	0	0	1
1	1	1	0	0	3
1	0	1	1	0	3
1	0	0	1	0	2
1	1	1	1	0	4
1	0	1	1	0	3
1	0	1	0	0	2
1	1	0	0	0	2
1	1	1	0	0	3
1	0	1	1	0	3
1	0	1	0	0	2
1	0	1	1	0	3
0	1	0	0	0	1
1	0	1	0	0	2
1	1	1	0	0	3
0	0	0	0	0	0
1	0	0	0	0	1
0	0	0	0	0	0
1	0	0	0	0	1
1	0	0	1	0	2
1	1	0	0	0	2
1	1	1	0	0	3
1	0	1	0	0	2
1	0	1	0	0	2
0	1	0	0	0	1
1	0	0	1	0	2
1	1	1	1	0	4
1	1	0	0	0	2
1	0	0	0	0	1
1	1	0	1	0	3
1	0	1	0	0	2
1	1	1	0	0	3
0	1	0	0	0	1
0	1	0	0	0	1
0	0	0	0	0	0
1	1	0	0	0	2
1	1	0	0	0	2
1	0	1	0	0	2
1	0	1	1	0	3
1	0	1	1	0	3
1	0	1	0	0	2
1	0	0	0	0	1
1	0	1	0	0	2
1	0	1	1	0	3
1	1	0	0	0	2
1	1	1	0	0	3
1	0	1	1	0	3
1	0	0	0	0	1
1	0	1	0	0	2
1	0	0	0	0	1
1	0	1	0	0	2
1	1	0	0	0	2
1	1	0	0	0	2
1	1	0	0	0	2
1	0	1	1	0	3
0	0	0	0	0	0
0	1	0	0	0	1
0	1	0	0	0	1
1	1	1	1	0	4
0	1	0	0	0	1
1	1	0	0	0	2
1	0	0	0	0	1
1	0	0	0	0	1
1	0	1	0	0	2
1	0	0	0	0	1
1	0	1	1	0	3
1	1	0	0	0	2
1	0	1	1	0	3
1	1	1	0	0	3
1	1	1	1	0	4
0	1	0	0	0	1
1	0	1	1	0	3
0	0	0	0	0	0
1	1	0	0	0	2
1	0	1	0	0	2
0	0	0	0	0	0
1	0	0	0	0	1
1	0	0	1	0	2
1	0	0	0	0	1
1	1	1	0	0	3
0	0	0	0	0	0
1	1	1	0	0	3
1	1	0	0	0	2
1	1	0	0	0	2
1	0	1	0	0	2
0	0	1	1	0	2
0	1	0	0	0	1
1	0	1	0	0	2
0	0	1	1	0	2
1	0	0	0	0	1
1	1	1	0	0	3
1	0	1	1	0	3
1	1	0	0	0	2
0	1	0	0	0	1
1	0	0	0	0	1
1	0	1	1	0	3
1	0	1	0	0	2
1	0	1	1	0	3
1	1	0	0	0	2
1	1	0	0	0	2
1	1	1	1	0	4
1	1	0	0	0	2
0	1	0	0	0	1
1	0	0	0	0	1
1	1	0	1	0	3
0	1	0	0	0	1
1	1	0	1	0	3
1	1	1	1	0	4
1	0	1	1	0	3
1	0	1	0	0	2
1	0	1	1	0	3
1	1	0	0	0	2
1	1	0	0	0	2
1	1	0	0	0	2
1	0	0	0	0	1
1	0	0	0	0	1
0	1	0	1	0	2
1	1	0	1	0	3
0	0	1	1	0	2
1	1	0	0	0	2
1	0	0	1	0	2
1	0	1	0	0	2
0	1	0	0	0	1
1	0	1	0	0	2
0	1	0	0	0	1
1	0	0	0	0	1
1	0	0	0	0	1
1	0	0	0	0	1
1	0	0	0	0	1
1	0	1	1	0	3
1	1	1	0	0	3
1	0	1	1	0	3
1	0	0	0	0	1
1	0	1	1	0	3
0	0	0	0	0	0
1	0	0	0	0	1
1	0	1	0	0	2
1	0	1	1	0	3
1	1	0	0	0	2
1	1	1	0	0	3
0	0	1	0	0	1
1	0	0	0	0	1
1	1	1	1	0	4
1	0	0	1	0	2
1	1	0	0	0	2
1	0	0	0	0	1
1	0	1	1	0	3
1	0	0	0	0	1
0	0	0	1	0	1
1	1	0	0	0	2
1	0	1	0	0	2
1	0	1	1	0	3
1	0	0	0	0	1
0	1	0	0	0	1
1	1	0	0	0	2
1	1	1	0	0	3
0	1	0	0	0	1
1	0	1	1	0	3
0	1	0	0	0	1
1	1	0	0	0	2
0	0	1	1	0	2
1	1	1	1	0	4
1	0	0	0	0	1
1	1	0	0	0	2
1	0	1	1	0	3
1	0	0	0	0	1
1	0	0	1	0	2
0	0	0	0	0	0
1	0	1	0	0	2
1	0	0	0	0	1
1	1	0	0	0	2
0	1	0	0	0	1
1	0	1	1	0	3
1	0	1	1	0	3
1	0	1	1	0	3
1	1	0	0	0	2
1	1	0	0	1	3
1	1	1	0	0	3
0	1	0	0	0	1
1	1	1	0	0	3
1	0	1	0	0	2
1	1	0	0	0	2
1	1	0	0	0	2
0	1	0	0	0	1
1	1	0	0	0	2
1	1	0	0	0	2
1	0	1	1	0	3
1	1	0	1	0	3
0	0	0	0	0	0
1	1	0	0	0	2
1	0	1	0	0	2
0	1	0	0	0	1
0	0	1	1	0	2
1	1	1	1	0	4
1	0	0	0	0	1
0	0	1	0	0	1
1	1	1	0	0	3
1	1	0	0	0	2
1	0	0	0	0	1
1	0	0	0	0	1
0	1	0	0	0	1
1	1	0	0	0	2
1	0	0	1	0	2
1	0	1	0	0	2
1	1	0	0	0	2
1	0	1	1	0	3
1	1	1	0	0	3
0	1	0	0	0	1
1	0	0	0	0	1
1	0	1	1	0	3
1	1	0	0	0	2
1	1	1	0	0	3
1	0	0	0	0	1
1	1	0	0	0	2
1	0	0	0	0	1
1	1	1	0	0	3
1	0	0	1	0	2
0	0	1	1	0	2
1	0	1	1	0	3
1	0	0	0	1	2
0	0	0	0	0	0
1	1	0	0	0	2
1	0	0	0	1	2
0	1	0	0	0	1
1	1	1	1	0	4
1	1	1	1	0	4
1	0	0	0	0	1
1	0	0	0	0	1
1	1	1	1	0	4
1	1	1	1	0	4
1	0	0	0	0	1
1	0	0	0	0	1
1	0	1	1	0	3
1	0	0	0	0	1
1	1	0	1	0	3
1	1	0	0	0	2
1	1	0	0	0	2
1	1	1	0	0	3
1	0	1	0	0	2
1	1	0	1	0	3
1	0	0	0	0	1
1	1	1	1	0	4
1	0	0	0	0	1
0	1	0	0	0	1
1	0	1	1	0	3
1	1	0	0	0	2
1	0	0	0	0	1
1	0	1	0	0	2
1	0	0	1	0	2
1	0	1	0	0	2
0	0	0	0	0	0
1	1	0	0	0	2
0	1	0	0	0	1
1	1	0	1	0	3
1	0	0	0	0	1
1	0	1	0	0	2
0	1	0	0	0	1
1	1	1	0	0	3
1	0	0	0	0	1
0	1	0	0	0	1
0	0	0	0	0	0
1	0	0	1	0	2
1	0	1	0	0	2
1	1	0	0	0	2
0	0	0	0	0	0
1	0	0	0	0	1
1	1	0	0	0	2
0	1	0	0	0	1
1	0	1	1	0	3
0	0	0	0	0	0
1	1	0	0	0	2
1	0	0	0	0	1
1	1	1	1	0	4
1	0	1	0	0	2
0	1	0	0	0	1
1	1	0	0	0	2
1	0	1	0	0	2
1	1	0	0	0	2
1	1	0	1	0	3
1	1	0	0	0	2
1	1	0	0	0	2
1	1	0	0	0	2
0	0	0	0	0	0
1	0	0	0	0	1
1	0	0	0	0	1
1	0	0	0	0	1
0	1	0	0	0	1
1	1	1	1	0	4
1	0	0	0	0	1
0	0	0	0	0	0
1	1	0	0	0	2
0	1	0	0	0	1
1	0	1	0	0	2
1	1	1	1	0	4
1	1	1	1	0	4
1	1	0	0	0	2
1	1	0	1	0	3
0	1	1	0	0	2
1	0	1	1	0	3
1	1	1	1	0	4
1	1	1	1	0	4
1	0	1	0	1	3
1	0	0	0	0	1
1	0	0	0	0	1
1	1	0	0	0	2
1	0	0	0	0	1
1	0	0	0	0	1
1	0	0	0	0	1
1	0	0	0	0	1
1	0	0	0	0	1
0	1	1	0	0	2
1	1	0	0	0	2
1	0	1	1	0	3
0	1	0	0	0	1
1	0	1	1	0	3
1	0	0	0	0	1
1	1	1	1	0	4
1	1	1	1	0	4
1	0	1	1	0	3
1	1	0	0	0	2
1	1	1	0	0	3
0	0	1	0	0	1
1	0	1	0	0	2
1	0	0	0	0	1
0	1	0	0	0	1
1	1	0	0	0	2
1	0	1	0	0	2
1	0	0	0	0	1
0	1	0	0	0	1
0	1	1	0	0	2
1	0	0	1	0	2
1	0	0	0	1	2
1	1	1	0	0	3
0	0	0	0	0	0
1	0	0	0	0	1
0	1	0	0	0	1
1	1	1	0	0	3
1	1	1	1	0	4
1	1	0	0	0	2
0	1	0	0	0	1
0	1	0	0	0	1
1	0	0	0	0	1
1	0	0	0	0	1
1	0	0	0	0	1
1	0	1	1	0	3
0	1	0	0	0	1
1	1	0	0	0	2
1	1	1	0	0	3
1	1	0	0	0	2
1	1	0	0	0	2
1	1	0	0	0	2
1	0	1	1	0	3
0	0	1	1	0	2
1	1	1	0	0	3
1	1	0	0	0	2
1	1	0	0	0	2
1	1	0	0	0	2
1	1	0	0	0	2
1	0	1	1	0	3
1	1	1	1	0	4
1	1	0	0	0	2
1	0	1	1	0	3
1	0	0	0	0	1
1	1	0	0	0	2
1	1	0	0	0	2
1	0	0	0	0	1
1	0	1	0	0	2
1	0	1	1	0	3
1	0	1	0	0	2
0	0	0	0	0	0
1	1	0	1	0	3
1	0	0	1	0	2
1	1	0	0	0	2
0	1	1	0	0	2
1	0	1	1	0	3
1	1	0	0	0	2
1	0	0	0	0	1
1	1	0	0	0	2
0	0	1	1	0	2
0	1	1	1	0	3
1	0	0	0	0	1
1	1	1	0	0	3
1	0	0	0	0	1
1	0	0	0	0	1
1	0	0	0	0	1
1	1	0	0	0	2
1	1	0	0	0	2
1	1	0	0	0	2
0	0	0	0	0	0
1	0	1	1	0	3
1	0	0	1	0	2
1	1	1	1	0	4
0	1	0	0	0	1
1	0	1	1	0	3
1	1	1	1	0	4
1	1	0	0	0	2
1	1	1	0	0	3
1	0	0	1	0	2
1	0	1	0	1	3
0	1	0	0	0	1
1	1	1	1	0	4
1	1	1	1	0	4
1	0	1	0	0	2
1	0	0	0	0	1
1	0	1	1	0	3
0	1	0	0	0	1
0	0	0	1	0	1
1	1	0	0	0	2
1	1	0	0	0	2
1	1	1	0	0	3
0	1	1	1	0	3
0	0	1	1	0	2
1	0	0	1	0	2
1	0	0	0	0	1
1	1	0	0	0	2
1	1	0	0	0	2
1	0	0	0	0	1
1	1	0	0	0	2
1	0	0	0	0	1
1	0	0	0	0	1
1	1	0	0	0	2
1	0	0	0	0	1
1	1	1	1	0	4
1	1	0	1	0	3
1	1	0	0	0	2
1	0	0	0	0	1
0	0	0	0	0	0
0	0	0	0	0	0
1	1	1	0	0	3
0	1	0	0	0	1
1	1	1	0	0	3
0	1	0	0	0	1
1	0	0	1	0	2
0	0	0	0	0	0
1	1	1	1	1	5
1	0	1	0	0	2
0	0	0	0	0	0
1	1	1	0	0	3
1	1	1	0	0	3
0	1	0	0	0	1
0	0	1	1	0	2
0	1	0	0	0	1
1	0	1	0	0	2
1	1	0	0	0	2
1	1	1	1	0	4
1	0	0	0	0	1
1	1	0	0	0	2
1	0	1	1	0	3
1	1	1	0	0	3
1	1	1	0	0	3
1	1	0	0	0	2
1	1	1	0	0	3
1	0	0	1	0	2
0	1	0	0	0	1
1	1	1	1	0	4
0	1	0	0	0	1
1	0	1	1	0	3
0	0	1	0	0	1
1	0	1	1	0	3
1	0	0	0	0	1
0	1	0	0	0	1
1	1	1	0	0	3
1	1	0	0	0	2
1	1	0	0	0	2
0	1	0	0	0	1
1	1	0	0	0	2
1	0	0	1	0	2
1	1	0	0	0	2
0	0	0	0	0	0
1	0	0	0	0	1
1	0	1	0	0	2
1	0	0	0	0	1
1	1	0	1	0	3
1	1	1	1	0	4
1	1	1	0	0	3
1	0	0	0	0	1
1	0	1	1	0	3
1	1	0	0	0	2
0	0	1	0	0	1
1	1	0	0	0	2
1	1	0	1	0	3
0	0	0	0	0	0
1	0	1	0	0	2
1	0	1	1	1	4
1	0	0	0	0	1
1	1	1	1	0	4
1	0	0	1	0	2
1	1	0	0	0	2
1	0	1	0	0	2
1	1	0	0	0	2
1	0	0	0	0	1
1	0	1	0	0	2
1	0	1	1	0	3
1	0	0	0	0	1
1	1	1	0	0	3
1	1	0	0	0	2
1	0	0	0	0	1
1	1	1	1	0	4
0	0	1	1	0	2
0	1	0	0	0	1
1	0	0	0	0	1
1	0	1	1	0	3
0	1	1	0	0	2
1	0	1	1	0	3
1	1	0	0	0	2
1	1	1	1	0	4
1	1	0	0	0	2
1	1	0	0	0	2
0	0	0	0	0	0
1	0	0	0	0	1
1	1	1	1	0	4
1	1	1	0	0	3
1	0	0	0	0	1
1	1	1	0	0	3
1	1	0	0	0	2
1	0	0	0	0	1
1	0	0	0	0	1
1	1	0	0	0	2
1	1	0	0	0	2
1	0	0	0	0	1
1	0	1	1	0	3
1	1	0	0	0	2
1	0	0	0	0	1
1	0	1	0	0	2
1	1	0	0	0	2
1	1	0	0	0	2
1	0	0	0	0	1
1	0	1	0	0	2
1	0	0	0	0	1
1	1	0	0	0	2
1	0	0	0	0	1
1	1	0	0	0	2
1	0	1	1	0	3
1	1	1	1	0	4
1	0	0	1	0	2
0	1	0	0	0	1
1	1	0	0	0	2
1	0	0	0	0	1
1	1	0	0	0	2
1	0	0	0	0	1
1	1	0	0	0	2
0	0	1	1	0	2
1	1	1	0	0	3
1	1	1	1	0	4
1	0	1	1	0	3
1	1	1	1	0	4
1	0	1	1	0	3
1	1	0	1	0	3
1	1	1	1	0	4
1	0	1	1	0	3
1	0	0	0	0	1
1	0	1	1	0	3
1	1	1	0	0	3
1	0	0	0	0	1
1	0	1	1	0	3
1	1	0	0	0	2
1	1	0	0	0	2
1	0	1	0	0	2
0	0	0	0	0	0
1	0	0	0	0	1
1	0	1	1	0	3
1	1	0	0	0	2
1	1	0	0	0	2
1	0	0	0	0	1
1	0	0	0	0	1
1	0	1	0	0	2
1	0	0	0	0	1
0	0	0	0	0	0
1	0	1	0	0	2
1	0	0	0	0	1
1	1	1	0	0	3
1	1	0	0	0	2
1	1	0	0	0	2
1	0	1	1	0	3
0	1	0	0	0	1
0	1	0	0	0	1
1	1	1	0	0	3
1	0	1	1	0	3
1	0	0	0	0	1
1	1	0	0	0	2
1	1	0	0	0	2
1	1	0	0	0	2
1	1	0	0	0	2
1	1	1	1	0	4
1	1	0	0	0	2
1	0	1	0	0	2
1	1	0	0	0	2
1	1	0	0	0	2
1	0	1	0	0	2
1	1	1	1	0	4
1	0	0	0	0	1
1	1	0	0	0	2
1	0	1	1	0	3
1	0	1	1	0	3
0	0	0	0	0	0
1	0	0	1	0	2
1	1	0	0	0	2
1	1	0	0	0	2
1	0	0	0	0	1
1	0	1	1	0	3
1	0	0	0	0	1
1	0	1	1	0	3
0	0	1	1	0	2
0	1	0	1	0	2
1	1	0	1	0	3
1	0	0	0	0	1
1	1	1	1	0	4
1	1	0	0	0	2
1	0	1	0	0	2
1	1	0	0	0	2
1	1	1	1	0	4
1	0	0	0	0	1
0	0	1	1	0	2
1	0	0	0	0	1
1	1	1	1	0	4
1	0	0	0	0	1
1	0	1	0	0	2
0	1	0	0	0	1
1	1	0	0	0	2
1	0	0	0	0	1
1	0	1	1	0	3
1	0	1	1	0	3
0	0	1	1	0	2
1	1	1	1	0	4
1	0	1	0	0	2
1	1	0	0	0	2
1	0	0	0	0	1
1	0	0	0	0	1
1	1	0	0	0	2
1	1	0	0	0	2
1	0	0	0	0	1
1	1	1	0	0	3
1	1	1	0	0	3
1	1	1	0	0	3
1	1	1	0	0	3
1	1	0	0	0	2
1	0	0	1	1	3
1	1	0	0	0	2
1	0	1	0	0	2
1	0	0	0	0	1
1	0	0	0	0	1
1	0	1	0	0	2
1	1	0	0	0	2
1	0	1	0	0	2
1	0	0	0	0	1
1	1	1	1	0	4
1	0	0	0	0	1
1	0	1	0	0	2
1	0	1	1	0	3
1	1	0	1	0	3
1	1	1	1	0	4
0	0	0	0	0	0
0	0	0	0	0	0
0	0	0	0	0	0
1	1	1	0	0	3
1	0	1	1	0	3
1	0	1	1	0	3
1	0	1	1	0	3
1	0	1	1	0	3
1	0	1	0	0	2
1	1	0	0	0	2
1	0	0	0	0	1
0	1	0	0	0	1
1	0	0	0	0	1
1	1	1	1	0	4
1	0	1	1	0	3
1	0	0	0	0	1
1	0	1	1	0	3
1	1	0	0	0	2
1	0	1	1	0	3
0	0	0	0	0	0
1	1	0	0	0	2
1	1	0	0	0	2
1	0	0	0	0	1
1	1	1	0	0	3
1	0	1	1	0	3
1	0	1	0	0	2
1	0	0	0	0	1
1	0	0	1	0	2
0	0	0	0	0	0
1	0	1	1	0	3
0	1	0	0	0	1
1	1	0	1	0	3
1	0	1	1	0	3
1	1	0	0	0	2
0	1	0	0	0	1
1	0	0	0	0	1
1	1	1	0	0	3
1	1	0	0	0	2
1	0	0	0	0	1
1	1	0	0	0	2
1	1	1	1	0	4
1	1	0	0	0	2
1	1	0	0	0	2
1	1	0	0	0	2
1	0	0	0	0	1
1	0	0	0	0	1
1	0	0	0	0	1
1	1	0	1	0	3
1	0	1	0	1	3
1	0	0	0	0	1
1	0	1	1	1	4
1	0	0	1	0	2
0	1	0	0	0	1
0	1	0	0	0	1
1	1	0	0	0	2
1	1	0	1	1	4
1	1	1	0	0	3
1	1	0	0	0	2
1	1	0	0	0	2
1	0	0	1	0	2
0	1	0	0	0	1
0	1	0	0	0	1
1	1	0	0	0	2
0	1	0	0	0	1
1	1	0	0	0	2
1	0	0	0	0	1
0	1	0	0	0	1
0	0	0	0	0	0
1	1	0	0	0	2
0	0	0	0	0	0
1	1	1	0	0	3
1	0	1	0	0	2
1	1	1	0	0	3
1	0	1	1	0	3
0	0	1	1	0	2
1	1	1	1	0	4
1	0	0	0	0	1
1	0	0	0	0	1
1	0	1	0	1	3
1	1	0	0	0	2
1	1	0	0	0	2
1	0	0	0	0	1
0	1	0	0	0	1
1	0	0	0	0	1
0	0	0	0	0	0
0	1	0	0	0	1
1	1	0	0	0	2
0	1	0	0	0	1
1	0	0	1	0	2
1	1	0	0	0	2
1	1	0	0	0	2
1	0	0	0	0	1
0	1	1	1	0	3
0	0	1	1	0	2
1	0	0	0	0	1
1	1	1	0	0	3
1	1	0	1	0	3
1	0	0	0	1	2
1	0	0	0	0	1
0	1	0	0	0	1
1	0	0	0	0	1
1	1	0	0	0	2
1	0	0	0	0	1
1	0	0	0	0	1
1	1	0	0	0	2
1	0	0	0	0	1
1	1	1	1	0	4
1	1	0	0	0	2
1	0	0	0	0	1
1	0	1	0	0	2
1	1	1	1	0	4
1	0	1	0	0	2
0	1	1	0	0	2
1	1	0	0	0	2
0	1	0	0	0	1
1	1	0	0	0	2
1	0	0	0	0	1
1	1	0	0	0	2
1	1	1	0	0	3
1	0	1	1	0	3
1	0	0	0	0	1
0	0	0	0	0	0
1	0	1	1	0	3
1	0	0	0	0	1
1	0	0	1	0	2
1	0	1	1	0	3
0	0	0	1	0	1
1	1	1	0	0	3
1	0	1	1	0	3
1	1	0	0	0	2
1	1	1	1	0	4
1	0	0	1	0	2
1	1	0	0	0	2
1	1	0	0	0	2
1	1	0	0	0	2
1	0	0	1	0	2
1	1	1	0	1	4
1	0	1	0	0	2
1	1	0	0	0	2
1	0	0	0	0	1
0	1	0	0	0	1
1	1	1	1	0	4
1	1	1	1	0	4
1	1	1	0	0	3
1	1	1	1	0	4
1	1	0	0	0	2
1	0	0	1	0	2
0	1	0	0	0	1
1	0	0	1	0	2
1	0	0	0	0	1
1	0	1	1	0	3
1	1	1	0	0	3
1	1	0	0	0	2
0	1	0	0	0	1
1	1	1	0	0	3
1	1	0	0	0	2
1	1	0	0	0	2
1	1	0	0	0	2
1	1	0	1	0	3
1	0	1	0	0	2
1	1	1	0	0	3
1	0	1	0	0	2
1	0	0	1	0	2
1	1	1	0	0	3
0	1	0	0	0	1
1	0	0	0	0	1
1	1	0	0	0	2
1	0	1	0	0	2
0	0	1	0	0	1
0	1	0	0	0	1
1	1	0	0	0	2
1	0	0	0	0	1
1	1	0	0	0	2
1	1	1	0	0	3
1	0	1	1	0	3
0	1	0	0	0	1
0	1	1	0	0	2
1	0	0	1	0	2
1	0	1	0	0	2
1	1	1	0	0	3
0	1	0	0	0	1
1	1	0	0	0	2
1	1	1	1	0	4
1	0	1	1	0	3
0	1	1	0	0	2
0	0	1	1	0	2
1	1	0	0	0	2
0	0	0	0	0	0
1	0	0	0	0	1
1	1	0	0	0	2
0	0	0	0	0	0
1	0	0	0	0	1
1	1	1	1	0	4
1	1	0	0	0	2
1	1	0	0	0	2
1	0	1	0	0	2
1	0	0	1	0	2
1	0	0	1	0	2
0	0	0	0	0	0
1	1	0	0	1	3
0	1	0	0	0	1
1	1	0	0	0	2
1	1	0	0	0	2
0	0	0	0	0	0
1	0	0	0	0	1
1	1	0	0	0	2
1	0	1	1	0	3
1	0	1	0	0	2
1	0	0	0	0	1
0	1	0	0	0	1
1	0	0	0	0	1
1	1	0	0	0	2
1	0	1	1	0	3
1	1	1	1	0	4
1	1	1	1	0	4
1	1	0	0	0	2
1	0	0	1	0	2
0	0	1	1	0	2
1	1	1	0	0	3
1	0	1	1	0	3
1	0	0	0	0	1
1	1	0	0	0	2
1	1	0	0	0	2
1	1	0	0	0	2
0	1	0	0	0	1
1	0	1	1	0	3
1	0	1	1	0	3
1	0	1	0	0	2
1	1	0	0	0	2
0	1	0	0	0	1
1	0	1	0	0	2
0	1	0	0	0	1
1	0	1	1	0	3
1	0	0	0	0	1
1	0	0	0	0	1
0	1	0	0	0	1
1	1	0	0	0	2
1	1	1	0	0	3
1	1	1	0	0	3
1	0	1	1	0	3
1	0	1	0	0	2
1	0	1	1	0	3
1	0	0	0	0	1
1	0	1	0	0	2
1	1	0	0	0	2
1	0	0	0	0	1
0	1	0	0	0	1
1	0	0	0	0	1
1	0	0	0	0	1
1	0	0	0	0	1
1	0	1	1	0	3
0	1	0	0	0	1
1	0	1	1	0	3
0	0	0	0	0	0
1	1	1	0	0	3
1	0	1	0	0	2
1	0	0	0	0	1
0	1	0	0	0	1
1	1	0	0	0	2
1	0	0	1	0	2
1	0	0	0	0	1
1	1	0	0	0	2
1	1	0	0	0	2
1	0	0	0	1	2
1	0	0	0	0	1
1	1	0	0	0	2
1	0	0	0	0	1
1	0	0	0	0	1
0	0	1	1	0	2
1	0	0	0	0	1
1	1	1	0	0	3
1	0	0	0	0	1
1	1	0	0	0	2
1	1	0	0	0	2
0	0	1	1	0	2
1	1	0	1	0	3
0	1	0	0	0	1
1	0	0	1	0	2
1	1	0	0	0	2
1	0	1	0	0	2
1	0	1	0	1	3
0	1	1	0	0	2
1	0	1	0	0	2
1	1	1	0	0	3
1	0	0	0	1	2
0	1	0	0	0	1
1	0	0	0	0	1
1	1	1	1	0	4
1	1	1	1	0	4
1	1	1	1	0	4
1	1	1	1	0	4
1	1	1	0	0	3
1	1	0	0	0	2
1	1	1	1	0	4
1	1	0	0	0	2
1	0	0	0	0	1
1	1	0	0	0	2
0	0	0	0	0	0
1	1	0	0	0	2
1	0	1	0	0	2
1	0	1	0	0	2
1	0	0	0	1	2
1	1	1	0	0	3
1	0	1	0	0	2
1	0	0	0	0	1
1	1	0	0	0	2
1	1	0	0	0	2
1	0	1	1	0	3
1	1	1	1	0	4
1	1	1	1	0	4
1	0	1	0	0	2
1	0	0	0	0	1
1	1	0	0	0	2
1	1	1	1	0	4
0	0	0	0	0	0
0	1	0	0	0	1
1	1	1	1	0	4
1	1	0	1	0	3
1	1	0	0	0	2
1	0	0	0	0	1
1	0	1	1	0	3
1	1	1	0	0	3
1	0	1	1	0	3
0	0	0	0	0	0
1	0	1	1	0	3
1	0	1	1	0	3
1	0	1	1	0	3
1	1	1	1	0	4
0	0	0	0	1	1
1	0	0	0	0	1
1	1	0	0	0	2
1	1	0	0	0	2
1	0	0	0	1	2
1	0	0	0	0	1
1	1	1	1	0	4
1	1	0	0	0	2
1	0	1	1	0	3
1	1	0	0	0	2
1	1	0	0	0	2
1	0	0	0	0	1
0	1	0	0	0	1
1	1	0	0	0	2
0	0	0	0	0	0
1	0	1	1	0	3
1	1	1	0	0	3
1	0	0	0	0	1
0	1	0	0	0	1
1	1	1	1	0	4
0	1	0	0	0	1
0	0	0	1	1	2
1	0	1	1	0	3
1	1	0	0	0	2
1	0	1	1	0	3
1	0	1	0	0	2
1	1	1	0	1	4
1	1	0	0	0	2
1	1	0	0	0	2
0	1	0	0	0	1
1	1	0	1	0	3
1	1	1	1	0	4
1	0	0	1	0	2
1	1	0	0	0	2
1	1	0	0	0	2
1	0	0	1	0	2
1	0	1	1	0	3
1	1	0	0	0	2
1	0	0	0	0	1
1	0	1	0	0	2
0	1	0	0	0	1
1	0	0	0	0	1
1	0	1	1	0	3
1	0	1	0	0	2
1	1	1	0	0	3
1	0	0	1	1	3
1	0	0	0	0	1
1	0	1	1	0	3
1	0	1	0	0	2
1	0	1	0	0	2
1	0	1	1	0	3
1	1	1	1	0	4
1	1	0	1	0	3
1	0	0	0	0	1
1	1	1	0	0	3
1	1	0	0	0	2
1	1	1	0	0	3
1	0	1	0	0	2
1	1	0	0	0	2
1	0	1	0	0	2
0	1	0	0	0	1
1	1	0	1	0	3
1	1	0	0	0	2
1	0	1	1	0	3
0	1	0	0	0	1
1	1	0	0	0	2
0	1	0	0	0	1
1	1	0	0	0	2
1	0	0	1	0	2
1	0	0	0	0	1
1	1	0	0	0	2
0	1	1	0	0	2
1	0	1	0	0	2
1	1	0	0	0	2
0	1	0	0	0	1
0	1	0	0	0	1
1	0	0	0	0	1
0	1	1	0	0	2
1	1	0	0	0	2
1	0	0	0	0	1
1	0	1	0	0	2
1	0	0	0	0	1
1	1	0	0	0	2
1	1	1	1	0	4
1	0	0	1	0	2
0	0	0	0	0	0
1	1	0	0	0	2
1	0	0	0	0	1
1	1	1	1	0	4
1	0	0	0	0	1
1	1	1	1	0	4
1	1	1	0	0	3
0	0	1	1	0	2
1	0	1	0	0	2
1	1	0	0	0	2
1	1	0	0	0	2
1	0	1	0	0	2
1	1	1	1	0	4
1	0	0	0	0	1
1	1	1	0	0	3
1	1	1	0	0	3
1	0	0	0	0	1
1	0	0	0	0	1
0	1	0	0	0	1
1	1	0	0	0	2
1	1	1	1	0	4
1	1	0	0	0	2
1	1	0	0	0	2
0	1	0	0	0	1
1	1	0	0	0	2
1	0	0	0	0	1
0	0	1	1	0	2
1	0	1	0	0	2
1	1	0	0	0	2
1	0	0	0	0	1
1	0	1	0	0	2
1	1	0	0	0	2
1	1	0	0	0	2
1	1	1	0	0	3
1	0	0	0	0	1
1	1	1	0	0	3
1	0	0	0	0	1
1	0	0	0	0	1
1	0	1	0	0	2
0	0	0	0	0	0
1	1	0	0	0	2
0	1	0	0	0	1
1	1	0	0	0	2
1	0	0	0	0	1
1	1	1	0	0	3
1	0	1	1	0	3
1	0	0	0	0	1
1	0	0	0	0	1
1	0	0	0	0	1
1	1	0	0	0	2
1	0	0	0	0	1
1	0	0	0	0	1
1	1	0	0	0	2
1	1	0	0	0	2
1	1	0	0	0	2
1	0	0	0	0	1
1	1	0	0	0	2
1	0	1	1	0	3
1	0	0	0	0	1
1	1	1	1	0	4
1	0	0	0	0	1
1	1	0	1	0	3
1	1	0	0	0	2
0	0	1	0	0	1
1	0	1	1	0	3
1	1	1	1	0	4
1	0	1	0	0	2
1	0	0	1	0	2
1	0	1	1	0	3
1	1	0	0	0	2
1	1	1	0	0	3
1	1	0	0	0	2
0	0	0	0	0	0
1	1	1	1	0	4
1	1	0	0	0	2
0	0	0	0	0	0
1	1	1	1	0	4
1	0	0	0	0	1
1	1	1	1	0	4
1	0	0	0	0	1
1	0	0	0	0	1
1	0	1	0	0	2
1	1	1	0	0	3
0	0	0	0	0	0
0	1	0	1	1	3
1	1	1	0	0	3
1	0	0	0	0	1
1	1	0	0	0	2
1	0	1	1	0	3
1	1	1	1	0	4
1	1	0	0	0	2
1	0	1	0	0	2
1	0	0	0	0	1
0	1	0	0	0	1
1	0	0	0	0	1
1	0	0	0	0	1
1	1	0	0	0	2
1	0	0	0	0	1
1	0	0	0	0	1
0	1	0	0	0	1
1	0	0	0	0	1
0	1	0	0	0	1
1	0	0	0	0	1
1	1	0	1	0	3
1	1	0	0	0	2
0	0	1	0	0	1
1	0	1	0	0	2
1	1	1	0	0	3
1	0	0	0	0	1
1	1	0	1	0	3
1	1	1	1	0	4
1	0	1	0	0	2
1	0	1	1	0	3
0	0	0	0	0	0
1	0	0	1	0	2
1	1	0	1	0	3
1	0	1	0	1	3
0	1	0	0	0	1
0	0	0	0	0	0
1	0	1	1	0	3
1	0	1	0	0	2
0	0	0	0	0	0
1	1	1	0	0	3
1	0	0	0	0	1
1	1	1	1	0	4
0	0	0	0	0	0
1	0	1	0	0	2
1	1	0	0	0	2
1	0	0	0	0	1
1	1	0	0	0	2
1	1	1	1	0	4
0	0	0	0	0	0
1	0	0	0	0	1
1	1	0	0	0	2
1	1	0	0	0	2
0	1	0	0	0	1
1	1	1	0	0	3
0	1	0	0	0	1
1	1	1	0	0	3
1	0	0	0	0	1
1	1	0	1	0	3
1	1	1	1	0	4
1	1	1	1	0	4
1	1	0	0	0	2
1	1	1	0	0	3
1	1	1	1	0	4
1	1	0	0	0	2
0	0	0	0	0	0
1	0	1	0	0	2
1	1	1	0	0	3
1	1	1	0	0	3
0	0	0	0	0	0
1	0	1	1	0	3
1	0	0	0	0	1
1	1	0	0	0	2
1	0	0	0	0	1
1	0	0	0	0	1
1	0	0	0	0	1
1	1	0	0	0	2
1	0	1	0	0	2
1	1	0	0	0	2
1	0	0	0	0	1
1	0	0	0	0	1
1	0	0	0	0	1
1	0	0	0	0	1
1	0	1	1	0	3
1	0	0	0	0	1
1	1	1	1	0	4
1	0	0	0	0	1
1	0	0	0	0	1
1	1	0	0	0	2
1	1	1	0	0	3
0	1	0	0	0	1
0	1	1	0	0	2
1	0	1	0	0	2
0	0	1	1	0	2
0	1	1	1	0	3
1	0	0	0	0	1
1	0	0	0	0	1
0	0	0	1	0	1
1	0	0	0	0	1
1	0	0	0	0	1
1	1	0	0	0	2
1	1	1	0	0	3
1	1	0	0	0	2
1	1	0	0	0	2
1	1	0	0	0	2
1	0	1	1	0	3
1	1	1	1	0	4
0	1	0	0	0	1
1	0	0	0	0	1
1	0	1	0	0	2
1	0	1	0	0	2
1	0	0	0	0	1
1	0	1	1	0	3
1	0	0	0	0	1
1	1	0	0	0	2
0	0	1	0	0	1
1	0	1	1	0	3
1	1	1	1	0	4
1	1	0	0	0	2
1	0	0	0	0	1
1	0	0	0	0	1
0	0	0	0	0	0
1	0	0	0	0	1
1	1	1	1	0	4
1	1	0	0	0	2
1	0	1	1	0	3
1	0	0	0	0	1
1	0	0	0	0	1
0	0	1	0	0	1
1	0	1	0	0	2
1	1	1	1	0	4
0	0	0	0	0	0
1	0	1	1	0	3
1	1	1	0	0	3
1	0	1	0	0	2
1	0	0	0	0	1
1	1	0	0	0	2
1	0	0	1	0	2
1	0	0	0	0	1
1	1	0	0	0	2
1	1	1	0	0	3
1	0	0	1	0	2
1	0	1	0	0	2
0	0	0	0	0	0
1	0	0	0	0	1
1	0	1	0	1	3
1	0	1	1	0	3
1	1	1	0	0	3
1	0	1	1	0	3
0	0	0	0	0	0
1	1	0	0	0	2
1	0	1	0	0	2
1	1	0	0	0	2
1	1	0	0	0	2
1	0	0	0	0	1
1	0	0	0	0	1
0	1	0	0	0	1
1	0	0	0	0	1
1	1	1	0	0	3
1	1	1	1	0	4
1	1	1	0	0	3
1	0	0	0	0	1
1	1	0	0	0	2
1	0	1	1	1	4
1	1	0	0	0	2
1	1	1	1	0	4
1	0	0	0	0	1
1	0	1	1	0	3
1	1	0	0	0	2
1	0	1	1	0	3
1	0	1	0	0	2
1	0	0	0	0	1
1	1	0	0	0	2
0	0	1	1	0	2
0	1	0	0	0	1
1	0	1	1	0	3
0	1	0	0	0	1
1	1	0	0	0	2
1	1	0	0	0	2
1	0	0	0	0	1
1	0	0	0	0	1
1	1	1	1	0	4
1	0	0	0	0	1
1	0	0	0	0	1
1	0	0	0	0	1
1	0	0	0	0	1
1	1	0	0	0	2
1	0	0	0	0	1
1	0	0	0	0	1
1	1	0	0	0	2
1	0	0	0	0	1
1	1	0	0	0	2
0	0	0	0	0	0
0	0	1	0	0	1
0	0	0	0	0	0
1	0	0	1	0	2
1	0	1	1	0	3
0	0	0	0	0	0
1	0	0	0	0	1
1	0	0	0	0	1
0	1	0	0	0	1
1	1	0	0	0	2
1	1	1	1	0	4
0	1	0	0	0	1
1	0	1	1	0	3
1	1	1	0	0	3
1	0	1	1	1	4
1	1	1	0	0	3
1	1	0	0	0	2
1	0	1	1	0	3
1	1	0	0	0	2
1	0	1	1	0	3
1	0	0	0	0	1
1	1	0	1	0	3
1	0	0	0	0	1
1	0	0	0	0	1
1	0	0	0	0	1
1	0	0	0	0	1
1	1	1	1	0	4
1	0	0	0	0	1
1	1	0	0	0	2
1	0	1	1	0	3
0	1	0	0	0	1
1	1	0	0	0	2
1	0	0	0	0	1
1	0	0	0	0	1
1	1	1	0	0	3
1	1	1	1	0	4
1	1	0	0	0	2
1	0	1	0	0	2
0	0	1	1	0	2
0	1	0	0	0	1
1	1	1	0	0	3
0	0	1	0	0	1
1	0	1	1	0	3
1	0	0	0	0	1
1	1	0	0	0	2
1	1	0	0	0	2
1	0	0	1	0	2
1	0	1	0	0	2
1	1	0	0	0	2
0	1	0	0	0	1
1	1	1	0	0	3
1	0	1	0	0	2
0	0	0	0	0	0
1	0	1	1	0	3
1	1	0	0	0	2
1	0	0	0	0	1
1	1	0	0	0	2
1	0	1	0	0	2
0	1	1	0	0	2
1	0	0	0	0	1
1	0	0	0	0	1
1	1	0	0	0	2
1	1	0	0	0	2
1	0	1	1	0	3
1	1	1	0	1	4
1	1	0	0	0	2
1	0	0	0	0	1
1	1	1	1	0	4
1	0	1	1	0	3
0	0	0	0	0	0
1	1	0	0	0	2
1	1	1	0	0	3
1	1	1	0	0	3
1	1	1	0	0	3
1	1	1	0	0	3
1	0	0	0	0	1
1	0	1	0	1	3
1	0	0	0	0	1
1	1	1	0	0	3
1	0	0	0	0	1
1	0	1	1	0	3
1	1	1	1	0	4
1	0	0	0	0	1
1	0	0	0	0	1
0	1	0	1	0	2
1	0	0	0	0	1
1	0	0	0	0	1
1	0	0	0	0	1
0	1	0	0	0	1
1	0	0	0	0	1
1	1	1	1	0	4
1	0	0	0	0	1
0	1	0	0	0	1
0	0	0	0	0	0
0	0	1	1	0	2
1	1	0	0	0	2
1	0	0	0	0	1
1	1	0	0	0	2
0	1	0	0	0	1
1	0	1	1	0	3
1	0	1	1	0	3
1	1	1	0	0	3
1	0	0	1	0	2
1	1	0	0	0	2
1	0	1	0	0	2
1	0	0	0	0	1
1	0	0	1	0	2
1	1	0	0	0	2
0	0	1	1	0	2
0	1	0	0	0	1
1	1	0	0	0	2
1	0	0	0	0	1
1	1	1	0	0	3
0	1	0	0	0	1
1	1	1	1	0	4
1	1	0	0	0	2
1	1	1	0	0	3
1	0	1	1	0	3
1	0	1	1	1	4
0	1	0	0	0	1
0	1	0	0	0	1
0	1	1	0	0	2
1	0	0	1	0	2
1	0	0	0	0	1
1	0	0	0	0	1
1	0	0	0	0	1
1	1	0	1	0	3
1	0	0	0	1	2
1	0	0	1	0	2
1	1	0	0	0	2
0	1	0	1	0	2
1	0	0	0	0	1
1	1	1	0	0	3
1	0	0	0	0	1
1	0	0	0	0	1
1	0	1	0	0	2
1	1	1	1	0	4
1	0	1	0	0	2
1	0	0	0	0	1
0	1	0	0	0	1
1	0	1	1	0	3
1	1	1	1	0	4
1	0	0	0	0	1
0	1	0	0	0	1
1	1	0	0	0	2
1	1	0	0	0	2
1	0	0	0	0	1
1	0	0	0	0	1
1	1	1	1	0	4
0	1	0	0	0	1
1	0	0	0	0	1
1	1	0	0	0	2
1	0	0	0	0	1
1	1	0	0	0	2
1	1	0	0	0	2
1	1	0	0	0	2
1	1	0	0	0	2
1	1	1	0	0	3
1	0	0	0	0	1
1	1	1	1	0	4
1	1	1	1	0	4
1	0	0	0	0	1
1	0	1	0	0	2
1	0	1	0	0	2
1	0	1	1	0	3
1	0	0	0	0	1
1	1	1	0	0	3
1	0	0	1	0	2
1	0	1	0	0	2
0	1	0	0	0	1
0	0	1	1	0	2
1	0	0	0	0	1
0	1	0	0	0	1
1	1	0	1	0	3
1	0	0	0	0	1
1	1	1	0	0	3
1	0	0	0	0	1
1	0	1	0	0	2
0	1	0	0	0	1
1	0	0	1	0	2
1	1	1	1	0	4
1	1	0	0	0	2
1	1	0	0	0	2
0	1	0	0	0	1
0	1	0	0	0	1
1	1	0	0	0	2
0	0	0	0	0	0
1	0	1	1	0	3
1	0	0	0	0	1
1	1	0	0	0	2
1	0	0	0	1	2
0	0	0	1	0	1
1	1	0	0	0	2
1	0	0	0	0	1
1	0	0	0	0	1
1	0	0	0	1	2
1	0	1	0	0	2
1	1	1	0	0	3
1	0	0	0	0	1
1	1	0	0	0	2
1	1	1	1	0	4
1	0	0	0	0	1
0	1	0	0	0	1
1	0	1	0	0	2
0	1	0	0	0	1
1	1	0	0	0	2
1	0	0	0	0	1
0	0	0	0	0	0
1	0	1	1	0	3
1	0	0	0	0	1
1	0	0	0	0	1
1	1	0	0	0	2
1	0	1	1	0	3
1	0	0	0	0	1
0	0	1	1	0	2
1	1	0	0	0	2
1	0	0	0	0	1
1	1	0	0	0	2
1	0	1	0	0	2
1	1	0	0	0	2
1	1	0	0	0	2
1	0	0	1	0	2
0	1	0	0	0	1
1	0	1	1	0	3
1	0	1	1	0	3
1	0	0	0	0	1
1	1	1	0	0	3
0	1	0	0	0	1
1	0	1	0	0	2
1	0	0	1	0	2
1	1	0	0	0	2
1	1	0	0	0	2
1	1	1	1	0	4
1	0	0	0	0	1
1	1	0	0	0	2
1	1	1	1	0	4
1	0	0	0	0	1
1	0	0	0	0	1
1	1	0	0	0	2
0	0	0	1	0	1
1	0	0	1	0	2
1	0	1	1	0	3
1	0	1	0	0	2
1	0	0	0	0	1
0	0	0	0	0	0
0	1	0	0	0	1
1	0	1	0	1	3
1	1	0	0	0	2
1	0	0	0	0	1
1	0	1	0	0	2
1	1	0	0	1	3
1	1	0	0	0	2
1	0	1	0	0	2
1	1	1	1	0	4
0	1	0	0	0	1
1	0	0	0	0	1
0	1	0	0	0	1
1	1	1	0	0	3
1	0	0	0	0	1
1	1	0	0	0	2
1	0	0	0	0	1
0	0	0	0	0	0
1	1	1	1	0	4
1	1	1	1	0	4
1	1	0	0	0	2
1	1	0	0	0	2
1	1	1	0	0	3
0	0	1	0	0	1
1	0	0	0	0	1
1	1	1	0	0	3
0	0	0	0	0	0
1	0	0	0	1	2
1	0	0	0	0	1
0	1	0	0	0	1
1	1	0	0	0	2
1	1	0	0	0	2
1	0	0	0	0	1
1	0	0	0	0	1
1	1	1	0	0	3
1	1	1	1	0	4
0	0	0	0	0	0
1	0	0	0	0	1
1	1	0	0	0	2
0	0	0	0	0	0
0	1	0	0	0	1
1	1	0	0	0	2
1	0	1	1	0	3
1	0	1	1	0	3
1	0	1	1	0	3
0	0	1	1	0	2
1	0	1	1	0	3
1	0	0	0	0	1
1	1	1	0	0	3
1	0	0	0	0	1
1	1	0	0	0	2
1	1	0	0	0	2
1	0	1	1	0	3
1	1	0	0	0	2
0	1	0	0	0	1
0	0	0	0	0	0
1	0	0	0	0	1
1	0	0	0	0	1
1	1	1	1	0	4
1	0	0	0	0	1
1	1	0	0	0	2
1	1	1	1	0	4
1	1	1	0	0	3
0	0	0	0	0	0
0	1	0	0	0	1
1	0	1	1	0	3
1	0	0	0	0	1
1	1	1	1	0	4
1	1	0	0	0	2
1	1	0	0	0	2
1	0	0	0	0	1
1	1	0	0	0	2
1	1	1	0	0	3
1	1	1	0	0	3
0	0	1	1	0	2
1	0	0	0	0	1
1	0	1	0	0	2
1	1	0	0	0	2
0	1	1	1	0	3
1	1	0	0	0	2
1	0	0	0	0	1
0	1	0	0	0	1
1	1	0	0	0	2
1	1	1	1	0	4
1	0	0	0	0	1
1	1	1	1	0	4
0	0	1	1	0	2
1	1	0	0	0	2
1	1	1	1	0	4
1	0	0	0	0	1
1	1	1	1	0	4
1	1	1	0	0	3
0	0	0	0	0	0
1	1	1	1	0	4
1	0	0	0	0	1
1	0	1	1	0	3
1	0	1	1	0	3
1	1	0	0	0	2
0	0	0	0	0	0
1	0	1	1	0	3
1	0	0	0	0	1
1	0	1	1	0	3
0	1	0	0	0	1
1	0	0	0	0	1
1	0	1	1	0	3
1	1	1	0	0	3
1	1	0	0	0	2
1	1	0	0	0	2
0	1	0	0	0	1
1	1	0	0	0	2
1	1	0	0	1	3
1	0	0	0	1	2
1	0	1	1	0	3
0	1	0	0	0	1
1	0	1	0	0	2
1	0	0	0	0	1
0	0	0	0	0	0
1	0	0	0	0	1
1	0	1	1	0	3
1	0	0	0	0	1
1	1	1	0	0	3
0	1	0	1	0	2
0	1	0	0	0	1
1	1	0	0	0	2
1	0	0	0	0	1
1	0	0	0	0	1
1	0	0	0	0	1
1	0	0	0	0	1
1	0	1	0	0	2
1	1	0	1	0	3
1	1	0	0	0	2
1	1	1	0	0	3
1	0	0	0	1	2
1	1	0	0	1	3
1	0	0	0	0	1
1	1	0	0	0	2
1	0	1	1	0	3
0	1	0	0	0	1
1	1	0	0	0	2
1	1	0	1	0	3
1	0	0	0	0	1
0	1	0	0	0	1
1	0	1	0	0	2
1	0	0	0	0	1
1	0	0	0	0	1
1	1	1	1	0	4
1	1	1	0	0	3
0	1	0	0	0	1
0	1	0	0	0	1
1	1	0	0	0	2
1	1	1	0	0	3
1	0	0	0	0	1
1	1	0	0	0	2
0	0	0	0	0	0
1	1	0	0	0	2
1	0	1	1	0	3
1	1	0	0	0	2
1	0	1	0	0	2
1	1	1	1	0	4
1	1	0	0	0	2
1	1	1	1	0	4
1	1	1	0	0	3
1	0	0	0	0	1
1	0	1	1	1	4
1	0	1	1	0	3
1	0	1	0	0	2
1	1	1	0	0	3
1	0	0	1	0	2
0	0	0	0	0	0
1	1	0	0	0	2
1	0	0	0	0	1
1	0	0	0	0	1
1	1	0	0	0	2
1	0	0	0	0	1
1	0	1	0	0	2
1	1	0	0	0	2
1	1	0	0	0	2
1	1	0	0	0	2
1	0	1	0	0	2
1	1	0	0	0	2
1	1	0	0	0	2
1	1	0	0	0	2
0	0	1	1	0	2
0	0	0	0	0	0
1	1	0	0	0	2
1	0	0	0	0	1
1	0	1	1	0	3
1	1	0	0	0	2
1	1	0	0	0	2
1	1	0	0	0	2
1	1	1	1	0	4
1	1	1	1	0	4
0	0	0	0	0	0
1	1	1	1	0	4
1	0	0	0	0	1
1	1	0	0	0	2
0	1	0	0	0	1
1	0	0	1	0	2
1	1	0	0	0	2
1	0	0	0	0	1
1	1	0	1	0	3
1	1	0	0	0	2
1	1	1	1	0	4
1	0	0	0	0	1
1	1	0	0	0	2
1	1	0	0	0	2
1	1	1	1	0	4
0	0	0	1	0	1
1	1	1	0	0	3
1	0	0	0	1	2
1	1	1	0	0	3
0	1	0	0	0	1
1	1	0	0	0	2
1	1	0	0	0	2
1	1	1	0	0	3
1	1	0	0	0	2
1	0	0	0	0	1
1	0	1	0	0	2
0	1	0	0	0	1
1	0	1	1	0	3
1	0	0	0	0	1
1	0	0	0	0	1
1	1	1	1	0	4
1	0	0	0	0	1
0	1	0	0	0	1
1	1	0	0	0	2
1	0	1	1	0	3
1	0	1	1	0	3
0	0	0	1	0	1
1	0	1	0	0	2
1	0	1	1	0	3
0	0	0	0	0	0
0	1	1	0	0	2
1	0	1	1	0	3
1	1	1	1	0	4
1	0	1	0	0	2
0	1	0	0	0	1
1	1	0	0	0	2
1	0	1	1	0	3
1	1	0	0	0	2
1	1	0	0	0	2
1	1	0	0	0	2
1	1	0	0	0	2
0	0	1	1	0	2
1	0	0	0	0	1
1	0	1	0	0	2
1	1	1	0	0	3
1	1	0	0	0	2
1	0	0	0	0	1
1	1	1	0	0	3
1	1	1	1	0	4
1	1	1	1	0	4
1	0	1	1	0	3
1	0	0	0	0	1
1	1	1	0	0	3
1	0	1	1	0	3
1	1	0	0	0	2
1	1	0	0	0	2
1	0	1	1	0	3
1	1	1	1	0	4
1	0	0	0	0	1
1	0	0	0	0	1
1	0	1	1	0	3
1	1	0	0	0	2
1	0	1	1	0	3
1	1	0	1	0	3
1	0	0	0	0	1
0	0	0	0	0	0
1	0	0	1	0	2
1	1	0	0	0	2
1	0	1	1	0	3
1	1	0	0	0	2
1	1	1	1	0	4
1	0	1	1	0	3
0	0	0	0	0	0
0	0	0	0	0	0
1	0	0	0	0	1
1	0	0	1	0	2
1	1	0	1	0	3
1	0	0	0	0	1
0	1	0	0	0	1
1	1	0	0	0	2
1	0	0	0	0	1
0	0	0	0	0	0
1	1	0	0	0	2
1	0	0	0	0	1
1	0	0	0	0	1
1	0	0	0	0	1
0	1	1	1	0	3
0	1	0	0	0	1
1	1	0	0	0	2
1	0	0	0	0	1
0	0	1	0	0	1
1	1	1	0	0	3
1	1	1	0	0	3
0	1	0	0	0	1
1	1	0	0	0	2
1	1	1	1	0	4
0	0	1	1	0	2
1	0	0	0	0	1
1	0	1	1	0	3
1	1	0	0	0	2
1	0	0	0	1	2
1	1	0	0	0	2
1	1	0	0	0	2
1	1	0	0	0	2
1	1	0	0	0	2
1	0	0	0	0	1
1	0	0	0	0	1
1	0	0	1	0	2
1	1	1	0	0	3
1	1	0	1	0	3
1	0	0	0	0	1
1	0	0	0	0	1
1	1	0	0	0	2
1	1	0	1	0	3
0	1	0	0	0	1
0	0	1	1	0	2
1	0	0	0	0	1
1	0	0	0	0	1
1	0	0	0	0	1
1	0	1	0	0	2
1	0	0	0	0	1
1	0	1	0	0	2
1	1	0	0	0	2
0	0	0	0	0	0
1	0	0	0	0	1
1	1	1	1	0	4
1	1	0	0	0	2
1	1	1	1	0	4
1	0	0	0	0	1
1	1	0	1	0	3
1	1	0	0	0	2
0	1	0	0	0	1
1	0	0	0	0	1
1	0	0	0	0	1
1	0	0	0	0	1
1	1	1	0	1	4
0	0	0	0	0	0
1	1	0	0	0	2
1	1	0	0	0	2
1	0	1	1	0	3
1	0	0	0	1	2
1	1	0	0	0	2
1	1	0	0	0	2
1	0	0	0	0	1
0	1	1	0	0	2
1	0	0	0	0	1
1	0	1	1	0	3
1	1	1	0	0	3
1	1	1	0	1	4
1	0	1	1	0	3
1	1	0	0	0	2
1	1	0	0	0	2
1	0	0	1	0	2
1	0	0	1	0	2
1	0	0	0	0	1
1	1	1	1	0	4
0	0	0	0	0	0
1	1	0	0	0	2
1	0	0	0	0	1
0	1	1	0	0	2
1	0	0	0	0	1
0	0	1	1	0	2
1	0	1	1	0	3
1	0	0	0	0	1
1	1	1	0	0	3
1	1	0	0	0	2
1	0	0	0	0	1
1	1	0	0	0	2
1	0	1	1	0	3
1	1	0	0	0	2
1	0	0	1	0	2
0	0	1	0	0	1
1	0	0	0	0	1
1	1	1	0	0	3
1	0	0	0	0	1
1	1	1	0	0	3
1	0	1	1	0	3
1	1	1	0	0	3
1	0	0	0	0	1
0	0	1	1	0	2
1	1	0	0	0	2
1	0	0	1	0	2
1	0	0	0	0	1
1	1	0	0	0	2
[truncated: 19,976 more rows]
